# Supplementary material for: Smoking-mediated nicotinic acetylcholine receptors (nAChRs) for predicting outcomes for head and neck squamous cell carcinomas
Source: BMC Cancer. 2022 Oct 25;22:1093. doi: 10.1186/s12885-022-10161-x (PMC9594873; doi:10.1186/s12885-022-10161-x)
Supplement: Supplementary file 3 — Additional file 3: Supplementary Table 1. Clinical information of smoking HNSCC cohort. [file 12885_2022_10161_MOESM3_ESM.xlsx]

## Sheet: Sheet1
Supplementary Table 1: Clinical information of smoking HNSCC cohort.
Variable	Smoking HNSCC patient (Case, n)	Current smoker (Case, n)	Current reformed smoker (Case, n)
Age
>65y	134	42	92
≤65y	244	127	117
Gender
Male	298	135	163
Female	80	34	46
Grade
G1	47	16	31
G2	224	117	107
G3	94	31	63
G4	1	0	1
unknown	12	5	7
Status
Alive	211	92	119
Dead	167	77	90
TNM Stage
I	18	5	13
II	44	16	28
III	57	22	35
IV	205	106	99
unknown	54	20	34
T classification
T1	32	12	20
T2	88	35	53
T3	80	38	42
T4	136	68	68
unknown	42	16	26
M classification
M0	143	79	64
M1	1	1	0
unknown	234	89	145
N classification
N0	125	51	74
N1	51	23	28
N2	133	72	61
N3	6	5	1
unknown	63	18	45
Smoking classification
Current reformed smoker	209	0	209
Current smoker	169	169	0
Drinking classification
Yes	275	132	143
No	95	32	63
unknown	8	5	3
Head and neck subsites
Alveolar Ridge	11	1	10
Base of tongue	19	6	13
Buccal Mucosa	18	6	12
Floor of mouth	50	30	20
Hard Palate	5	2	3
Hypopharynx	8	2	6
Larynx	102	55	47
Lip	3	2	1
Oral Cavity	52	15	37
Oral Tongue	79	37	42
Oropharynx	6	4	2
Tonsil	25	9	16
HPV status
Negative	66	34	32
Positive-p16	21	8	13
Positive-other type	3	1	2
unknown	288	126	162
