# Supplementary material for: Smoking-mediated nicotinic acetylcholine receptors (nAChRs) for predicting outcomes for head and neck squamous cell carcinomas
Source: BMC Cancer. 2022 Oct 25;22:1093. doi: 10.1186/s12885-022-10161-x (PMC9594873; doi:10.1186/s12885-022-10161-x)
Supplement: Supplementary file 4 — Additional file 4: Supplementary Table 2. Clinical information of adjacent normal samples. [file 12885_2022_10161_MOESM4_ESM.xlsx]

## Sheet: Sheet1
Supplementary Table 2: Clinical information of adjacent normal samples.
Variable	Case, n
Age
>65y	10
≤65y	22
Gender
Male	27
Female	5
Grade
G1	6
G2	17
G3	7
unknown	2
Status
Alive	10
Dead	22
TNM Stage
I	1
II	12
III	5
IV	13
unknown	1
T classification
T1	2
T2	15
T3	7
T4	8
unknown	0
M classification
M0	2
M1	0
unknown	30
N classification
N0	13
N1	5
N2	7
N3	0
unknown	7
Smoking classification
Current reformed smoker	21
Current smoker	11
Drinking classification
Yes	21
No	10
unknown	1
