# Supplementary material for: Smoking-mediated nicotinic acetylcholine receptors (nAChRs) for predicting outcomes for head and neck squamous cell carcinomas
Source: BMC Cancer. 2022 Oct 25;22:1093. doi: 10.1186/s12885-022-10161-x (PMC9594873; doi:10.1186/s12885-022-10161-x)
Supplement: Supplementary file 5 — Additional file 5: Supplementary Table 3. Clinical information of 61 paired samples diagnosed with HNSCC. [file 12885_2022_10161_MOESM5_ESM.xlsx]

## Sheet: Sheet1
Supplementary Table 3: Clinical information of 61 paired samples diagnosed with HNSCC.
Variable	Case, n
Age
>65y	28
≤65y	33
Gender
Male	60
Female	1
Grade
G1	18
G2	38
G3	5
TNM Stage
I	1
II	16
III	17
IV	27
T classification
T1	1
T2	18
T3	23
T4	19
M classification
M0	61
M1	0
N classification
N0	43
N1	6
N2	10
N3	2
Smoking classification
Smoker	55
Non-smoker	6
Drinking classification
Yes	30
No	31
