# Supplementary material for: Smoking-mediated nicotinic acetylcholine receptors (nAChRs) for predicting outcomes for head and neck squamous cell carcinomas
Source: BMC Cancer. 2022 Oct 25;22:1093. doi: 10.1186/s12885-022-10161-x (PMC9594873; doi:10.1186/s12885-022-10161-x)
Supplement: Supplementary file 6 — Additional file 6: Supplementary Table 4. The sequences of all primers used in this study. [file 12885_2022_10161_MOESM6_ESM.xlsx]

## Sheet: Sheet1
Supplementary Table 4: The sequences of all primers used in this study.
ID	α5 nAChR	GAPDH
Forward primer(5'-3')	GAGAATGGGAGATTGTGAGTGC	GATGCCCCCATGTTCGTCAT
Reverse primer(5'-3')	AGTGACATACGGATACCAGCAA	TAAGCAGTTGGTGGTGCAGG
